# Supplementary material for: mirEX 2.0 - an integrated environment for expression profiling of plant microRNAs
Source: BMC Plant Biol. 2015 Jun 16;15:144. doi: 10.1186/s12870-015-0533-2 (PMC4490709; doi:10.1186/s12870-015-0533-2)
Supplement: Additional file 1: Table S1. — Comparison of database content, basic features and web interface between mirEX1 and mirEX2. [file 12870_2015_533_MOESM1_ESM.docx]

<!--File Compare Report-->

Comparing files D:\PROGRAMS\BMC\FILECOMPARE\12870_2015_533_Article[fc-orig].xml and D:\PROGRAMS\BMC\FILECOMPARE\12870_2015_533_ARTICLE[FC-EXTRACT].XML
***** D:\PROGRAMS\BMC\FILECOMPARE\12870_2015_533_Article[fc-orig].xml
1676: <SimplePara>
1677: Table S1. Comparison of database content, basic features and web
1678: interface between mirEX1 and mirEX2.
1679: </SimplePara>
***** D:\PROGRAMS\BMC\FILECOMPARE\12870_2015_533_ARTICLE[FC-EXTRACT].XML
1676: <SimplePara>
1677: Comparison of database content, basic features and web interface between
1678: mirEX1 and mirEX2.
1679: </SimplePara>
*****

***** D:\PROGRAMS\BMC\FILECOMPARE\12870_2015_533_Article[fc-orig].xml
5466: </ExternalRef>
5467: ].
5468: </BibUnstructured>
***** D:\PROGRAMS\BMC\FILECOMPARE\12870_2015_533_ARTICLE[FC-EXTRACT].XML
5466: </ExternalRef>
5467: ]
5468: </BibUnstructured>
*****

***** D:\PROGRAMS\BMC\FILECOMPARE\12870_2015_533_Article[fc-orig].xml
5481: </ExternalRef>
5482: ].
5483: </BibUnstructured>
***** D:\PROGRAMS\BMC\FILECOMPARE\12870_2015_533_ARTICLE[FC-EXTRACT].XML
5481: </ExternalRef>
5482: ]
5483: </BibUnstructured>
*****

***** D:\PROGRAMS\BMC\FILECOMPARE\12870_2015_533_Article[fc-orig].xml
5496: </ExternalRef>
5497: ].
5498: </BibUnstructured>
***** D:\PROGRAMS\BMC\FILECOMPARE\12870_2015_533_ARTICLE[FC-EXTRACT].XML
5496: </ExternalRef>
5497: ]
5498: </BibUnstructured>
*****

***** D:\PROGRAMS\BMC\FILECOMPARE\12870_2015_533_Article[fc-orig].xml
5511: </ExternalRef>
5512: ].
5513: </BibUnstructured>
***** D:\PROGRAMS\BMC\FILECOMPARE\12870_2015_533_ARTICLE[FC-EXTRACT].XML
5511: </ExternalRef>
5512: ]
5513: </BibUnstructured>
*****
